# Supplementary material for: Clinical trial links oncolytic immunoactivation to survival in glioblastoma
Source: Nature. 2023 Oct 18;623(7985):157–66. doi: 10.1038/s41586-023-06623-2 (PMC10620094; doi:10.1038/s41586-023-06623-2)
Supplement: Supplementary file 3 — Patient treatment histories (related to the ‘HSV1 serology predicts efficacy’ section). [file 41586_2023_6623_MOESM3_ESM.xlsx]

## Sheet: Treatments
Patient_ID	Treatment	Days_on_treatment	Treatment_Dose
002	Abemaciclib	-209:-197;-181:-169
002	Bevacizumab	-153:-36;50:50
002	Dexamethasone	-196:-196;-169:-168	>8 mg
002	Dexamethasone	-194:-194	2 mg
002	Dexamethasone	-145:-106;-60:-48	4 mg
002	Dexamethasone	-195:-195	5 mg
002	Dexamethasone	-427:-218;-153:-146	6 mg
002	Dexamethasone	-165:-154	8 mg
002	Nivolumab	-120:-36
002	Radiation	-425:-375
002	Resection	-197;-448
002	Temozolomide	-425:-377;-353:-292;-246:-241
005	Dexamethasone	0:2;37:44	>8 mg
005	Dexamethasone	-589:-582;30:35	1 mg
005	Dexamethasone	-597:-590	2 mg
005	Dexamethasone	13:29;49:50	3 mg
005	Dexamethasone	5:6;12:13;50:108	4 mg
005	Dexamethasone	48:49	6 mg
005	Dexamethasone	-671:-598;-33:-1;3:4;6:11;35:36;45:47	8 mg
005	Radiation	-3662:-3620;-201:-201
005	Resection	-659;40
006	Bevacizumab	50:504
006	CC-115	-363:-229
006	Dexamethasone	-404:-403;50:64	>8 mg
006	Dexamethasone	499:512	1 mg
006	Dexamethasone	-398:-398;37:49;117:230;250:390;435:456;485:498	2 mg
006	Dexamethasone	427:433;471:484	3 mg
006	Dexamethasone	-402:-401;-399:-399;-219:-7;231:249;391:426;457:470	4 mg
006	Dexamethasone	-400:-400	6 mg
006	Lapatinib	434:489
006	Pembrolizumab	82:229
006	Radiation	-362:-314;250:261
006	Resection	-404
007	Biopsy	349
007	Dexamethasone	-275:-274;349:350;352:353;355:358	>8 mg
007	Dexamethasone	363:363	1 mg
007	Dexamethasone	361:362	2 mg
007	Dexamethasone	-272:-272	3 mg
007	Dexamethasone	-273:-273;351:352;358:359	6 mg
007	Dexamethasone	360:361	7 mg
007	Dexamethasone	354:357	8 mg
007	Radiation	-237:-196
007	Temozolomide	-237:-196
009	Bevacizumab	-119:-36
009	Dexamethasone	21:49	>8 mg
009	Dexamethasone	-99:-1;1:20	4 mg
009	Dexamethasone	0:1	8 mg
009	Radiation	-1918:-1866
009	Resection	-1939;-79
009	Temozolomide	-1918:-1698;-402:-281
011	Bevacizumab	35:77
011	Dexamethasone	-90:-87	>8 mg
011	Dexamethasone	-279:-260;-120:-120;-81:-1;1:34	1 mg
011	Dexamethasone	-285:-280;-223:-220;-216:-216;-189:-175;-133:-121;-119:-91;-82:-82;49:69	2 mg
011	Dexamethasone	-194:-190;-153:-134;-84:-83;70:82	3 mg
011	Dexamethasone	-287:-286;-224:-224;-219:-217;-212:-195;-173:-154;40:48;83:128	4 mg
011	Dexamethasone	-86:-85	6 mg
011	Dexamethasone	-215:-213;35:39	8 mg
011	Neratinib	-183:-16
011	Radiation	-266:-224
011	Resection	-307;-91
011	Temozolomide	-266:-224
012	Bevacizumab	-224:-35
012	Dexamethasone	-332:-332;1:2;89:98;113:127	>8 mg
012	Dexamethasone	-342:-333;-196:-41;-35:-1	2 mg
012	Dexamethasone	-329:-329;-325:-197;-40:-36;3:9;88:89	4 mg
012	Dexamethasone	-328:-326	6 mg
012	Dexamethasone	-343:-343;-331:-330;0:3	8 mg
012	Radiation	-653:-611
012	Resection	-334;-685
012	Temozolomide	-653:-611;-562:-418;-209:-190
012	VP Shunt	125
014	Bevacizumab	37:210
014	Dexamethasone	-337:-328;2:3;24:25	>8 mg
014	Dexamethasone	-312:-309;-290:-283;-258:-245;73:167	1 mg
014	Dexamethasone	-315:-313;-307:-291;-266:-259	2 mg
014	Dexamethasone	-322:-316;6:7;30:31;37:72;168:252	4 mg
014	Dexamethasone	-327:-323;5:6	6 mg
014	Dexamethasone	4:5;26:29;38:39	8 mg
014	Pembrolizumab	121:210
014	Radiation	-273:-231
014	Resection	-309;-336
014	Selinexor	-56:-35
014	Temozolomide	-272:-230
015	Bavituximab	-288:-22
015	Bevacizumab	57:167
015	Dexamethasone	-320:-320;41:42;45:46;56:57	>8 mg
015	Dexamethasone	-313:-311;52:56	1 mg
015	Dexamethasone	-316:-314;49:51	3 mg
015	Dexamethasone	43:44;46:48;64:100;169:170	4 mg
015	Dexamethasone	-319:-317	6 mg
015	Dexamethasone	42:43;58:63;167:168;170:192	8 mg
015	Radiation	-293:-251
015	Resection	-323
015	Temozolomide	-293:-81
016	Dexamethasone	21:22;24:27	>8 mg
016	Dexamethasone	0:0;38:39	1 mg
016	Dexamethasone	1:2;20:21;27:32;37:38	3 mg
016	Dexamethasone	-310:-307;-26:0;2:20;35:36	4 mg
016	Dexamethasone	-312:-311;23:24	8 mg
016	Neratinib	-203:-179
016	Radiation	-274:-232
016	Resection	-313;24
016	Temozolomide	-274:-232
017	Bevacizumab	35:128;176:366
017	Biopsy	-1091
017	Dexamethasone	-1095:-1095;-929:-926;220:221	>8 mg
017	Dexamethasone	-922:-922	1 mg
017	Dexamethasone	-923:-923;198:200;205:218;223:442	2 mg
017	Dexamethasone	-924:-924	3 mg
017	Dexamethasone	-1093:-1093;194:196;200:204	4 mg
017	Dexamethasone	-925:-925	6 mg
017	Dexamethasone	-1094:-1094;221:222	8 mg
017	Lomustine	-831:-677
017	Pembrolizumab	277:366
017	Procarbazine	-831:-462
017	Radiation	-908:-866;247:260
017	Temozolomide	-1040:-866
019	Bevacizumab	184:441;658:826;889:959
019	Dexamethasone	714:770;841:856	<1 mg
019	Dexamethasone	-1202:-1199	>8 mg
019	Dexamethasone	-1196:-1195;771:841	1 mg
019	Dexamethasone	-1198:-1197;770:771	4 mg
019	Dexamethasone	-525:-392;1121:1141	8 mg
019	Nivolumab	184:441;889:973
019	Radiation	-1174:-1102
019	Resection	-1202;-2337;140
019	Temozolomide	-2311:-1929;-1065:-913
020	Bevacizumab	122:505
020	Dexamethasone	-2781:-2781;-2747:-2744	>8 mg
020	Dexamethasone	164:178	1 mg
020	Dexamethasone	-2741:-2740;354:374	3 mg
020	Dexamethasone	115:163;290:353;375:487	4 mg
020	Dexamethasone	-2743:-2742	6 mg
020	Pembrolizumab	122:421
020	Radiation	-1498:-1456
020	Resection	-2747
020	Temozolomide	-1498:-1226
021	Dexamethasone	-261:-259;-47:-44	>8 mg
021	Dexamethasone	-38:-36	1 mg
021	Dexamethasone	-256:-256;-56:-48	2 mg
021	Dexamethasone	-257:-257	3 mg
021	Dexamethasone	-137:-133;-40:-39	4 mg
021	Dexamethasone	-258:-258;-42:-41	6 mg
021	Dexamethasone	-301:-262;-138:-138;-43:-43;130:131	8 mg
021	Nivolumab	-231:-91
021	Pembrolizumab	130:744
021	Radiation	-231:-201
021	Resection	-262;-47;91
021	Temozolomide	-231:-86
022	Bavituximab	-218:-50
022	Bevacizumab	29:76
022	Dexamethasone	-269:-262	>8 mg
022	Dexamethasone	-260:-260	4 mg
022	Dexamethasone	-261:-261	8 mg
022	Radiation	-225:-184
022	Resection	-267
022	Temozolomide	-225:-67
023	Bevacizumab	63:105;166:357
023	Biopsy	54
023	Dabrafenib	358:421
023	Dexamethasone	167:192;197:263	<1 mg
023	Dexamethasone	-1178:-1175;-1020:-1016	>8 mg
023	Dexamethasone	-1170:-1169;153:166;344:344	1 mg
023	Dexamethasone	-1172:-1171;-1093:-1092;-1062:-1041;-1015:-967;291:292	2 mg
023	Dexamethasone	-1173:-1173;293:296;329:340;343:376	3 mg
023	Dexamethasone	-1110:-1104;-1098:-1094;-1091:-1063;-1040:-1021;289:290;341:342;377:397	4 mg
023	Dexamethasone	-1174:-1174;272:286;342:343	6 mg
023	Dexamethasone	-1111:-1111;-1101:-1099;195:196;264:271;287:288;297:329;398:434	8 mg
023	LITT	195
023	Nivolumab	-1148:-37
023	Pembrolizumab	222:357
023	Radiation	-1141:-1079;405:420
023	Resection	-1178;341
023	Temozolomide	-1148:-1092
023	Trametinib	358:421
024	Abemaciclib	-148:-34
024	Bevacizumab	111:223
024	Dexamethasone	170:171;222:223;225:237	>8 mg
024	Dexamethasone	-182:-181;123:133	1 mg
024	Dexamethasone	-184:-183;119:122	2 mg
024	Dexamethasone	-194:-185;115:118	4 mg
024	Dexamethasone	103:114	6 mg
024	Dexamethasone	97:102;172:221;224:225	8 mg
024	Radiation	-226:-184
024	Resection	-268
024	Temozolomide	-226:-184
024	Wound Exploration	7
025	Bevacizumab	-229:-20;52:106;188:292
025	Cranial Wound Washout	142
025	Dexamethasone	-273:-273	>8 mg
025	Dexamethasone	-276:-276;-271:-271	2 mg
025	Dexamethasone	-277:-277;-275:-274;-272:-272;232:292	4 mg
025	Pembrolizumab	202:292
025	Radiation	-236:-194
025	Resection	-274;133
025	Temozolomide	-236:-16
027	Bevacizumab	162:230
027	Dexamethasone	-100:-100;0:5	>8 mg
027	Dexamethasone	-102:-101	2 mg
027	Dexamethasone	-99:-99;103:161	3 mg
027	Dexamethasone	-98:-97;6:11;14:102	4 mg
027	Dexamethasone	12:14	6 mg
027	Pembrolizumab	162:230
027	Radiation	-70:-49
027	Resection	-101
027	Temozolomide	-70:-49
028	Bevacizumab	105:141;275:351
028	CSF Wound Drain	13
028	Dexamethasone	-168:-166;266:279	>8 mg
028	Dexamethasone	-158:-155	2 mg
028	Dexamethasone	307:351	3 mg
028	Dexamethasone	-162:-159;107:109;288:306	4 mg
028	Dexamethasone	280:287	6 mg
028	Dexamethasone	-165:-163	8 mg
028	Radiation	-133:-89
028	Resection	-168;253
028	Temozolomide	-49:-44
032	Biopsy	-403
032	Dexamethasone	240:317	<1 mg
032	Dexamethasone	-399:-397;-221:-221;0:1	>8 mg
032	Dexamethasone	231:239	1 mg
032	Dexamethasone	-22:-1;3:40;178:230	2 mg
032	Dexamethasone	57:99;134:178	3 mg
032	Dexamethasone	-395:-222;-218:-218;2:3;41:56;103:133	4 mg
032	Dexamethasone	-396:-396;-219:-219;101:102	6 mg
032	Dexamethasone	-220:-220;1:2;100:101	8 mg
032	Hydroxyurea	-114:-46
032	Ivosidenib	-76:-21
032	Olaparib	801:895
032	Radiation	-376:-329;-162:-158
032	Resection	-221;774
032	Temozolomide	-232:-46
033	Dexamethasone	-805:-805;0:4	>8 mg
033	Dexamethasone	5:15	4 mg
033	Dexamethasone	16:77	8 mg
033	Lomustine	-737:-527
033	Procarbazine	-737:-527
033	Radiation	-2800:-2749
033	Resection	-2820;-805
033	Temozolomide	-2585:-2379;-293:-55
034	Bevacizumab	131:271
034	Carboplatin	131:271
034	Dexamethasone	-1079:-1074;280:452	>8 mg
034	Dexamethasone	-1070:-1070	2 mg
034	Dexamethasone	-1072:-1071	4 mg
034	Dexamethasone	-1073:-1073	8 mg
034	Radiation	-1053:-1009
034	Resection	-1079;100
034	SurvaxM	-980:-107
035	Bevacizumab	66:108;181:181
035	Dexamethasone	1:2	>8 mg
035	Dexamethasone	5:6;150:200	2 mg
035	Dexamethasone	3:4	4 mg
035	Radiation	-946:-902
035	Resection	-74;-970
035	Sargramostim	-886:-139
035	SurvaxM	-879:-139
035	Temozolomide	-968:-909
036	Bevacizumab	82:209
036	Cranial Wound Washout	93
036	Dexamethasone	-1366:-1363	>8 mg
036	Dexamethasone	-1356:-1355	1 mg
036	Dexamethasone	-1358:-1357	2 mg
036	Dexamethasone	-1360:-1359;93:94	4 mg
036	Dexamethasone	-1362:-1361	8 mg
036	Nivolumab	-1360:-540
036	Optune	-1270:-540
036	Pembrolizumab	167:209
036	Radiation	-1338:-1297;278:299
036	Resection	-1366;-57;218;233
036	Temozolomide	-1338:-1297;-1270:-540
036	VP Shunt	240
036	Wound Exploration	100
038	Bevacizumab	29:42;143:204;260:454
038	Dendritic cell vaccine	-35:-35
038	Dexamethasone	300:309;316:349;361:364;384:406	1 mg
038	Dexamethasone	294:300	2 mg
038	Dexamethasone	265:294	3 mg
038	Dexamethasone	230:265;406:420	4 mg
038	Dexamethasone	421:475	8 mg
038	Newcastle virus	-98:-95;-70:-66;-39:-35
038	Novocure-TTF	-199:-39
038	Pembrolizumab	204:454
038	Radiation	-267:-228;246:260
038	Resection	-291;216
038	Temozolomide	-203:-198
039	Bevacizumab	21:275
039	Dexamethasone	-315:-311;275:309	>8 mg
039	Dexamethasone	-308:-308	1 mg
039	Dexamethasone	-309:-309;28:35;143:153	2 mg
039	Dexamethasone	17:27;140:142;154:275	4 mg
039	Dexamethasone	-310:-310	6 mg
039	Dexamethasone	309:359	8 mg
039	Pamiparib	-286:-76
039	Radiation	-286:-244
039	Resection	-315
039	Temozolomide	-215:-76
040	Bevacizumab	-271:-63;58:121
040	Dexamethasone	-32:-29;-25:-21	>8 mg
040	Dexamethasone	-166:-154	1 mg
040	Dexamethasone	-186:-167	2 mg
040	Dexamethasone	-187:-187	4 mg
040	Dexamethasone	-1176:-1170	8 mg
040	Nivolumab	-273:-63
040	Radiation	-1219:-1176
040	Resection	-1238
040	Temozolomide	-1142:-946
042	Bevacizumab	80:144;261:336
042	Biopsy	259
042	Dexamethasone	-212:-205;384:390	>8 mg
042	Dexamethasone	374:378	2 mg
042	Dexamethasone	-202:-200	4 mg
042	Dexamethasone	-204:-203	6 mg
042	Dexamethasone	345:373	8 mg
042	Radiation	-169:-130
042	Resection	-210;371
042	Temozolomide	-169:-36
044	Bevacizumab	41:41;161:205
044	Dexamethasone	-300:-288;-33:-16	>8 mg
044	Dexamethasone	-270:-34	2 mg
044	Dexamethasone	41:47;280:296	4 mg
044	Dexamethasone	-287:-271	8 mg
044	Radiation	-275:-237
044	Resection	145;279
044	Temozolomide	-298:-58
045	Optune	-201:-38
045	Radiation	-272:-231
045	Resection	-299;59
045	Temozolomide	-272:-231;-202:-38
046	Bevacizumab	372:449
046	Carboplatin	372:449
046	Dexamethasone	-1572:-1570	>8 mg
046	Dexamethasone	10:12	2 mg
046	Dexamethasone	483:519	3 mg
046	Dexamethasone	-1597:-1568;6:9;475:482	4 mg
046	Dexamethasone	-1569:-1569;463:474	8 mg
046	Pembrolizumab	246:372
046	Radiation	-1533:-1485;223:244;483:510
046	Resection	-1572;14;142
046	Temozolomide	-1533:-1485;-1448:-1076;163:223;483:519
047	Bevacizumab	83:231
047	Biopsy	251
047	Dexamethasone	-782:-758;-645:-642;257:261	>8 mg
047	Dexamethasone	-900:-898;-701:-646;270:270	1 mg
047	Dexamethasone	-903:-901;-722:-702;268:269	2 mg
047	Dexamethasone	-906:-904;-729:-723;-638:-638;102:115;266:267;392:406	4 mg
047	Dexamethasone	183:256;264:265;271:364	6 mg
047	Dexamethasone	-909:-907;-757:-730;-641:-639;262:263	8 mg
047	DFCI Protocol 16-016 (anti-lag with nivolumab)	-524:-118
047	DFCI Protocol 17-453 (AMG 240)	-90:-69
047	NONO-TTF100	-756:-672
047	Radiation	-869:-828;280:313
047	Resection	-645;-89;-904
047	Temozolomide	-797:-702
048	Cranial Wound Washout	375
048	Dexamethasone	0:0	4 mg
048	PCV	-6005:-5640
048	Radiation	-6363:-6328;-1778:-1776
048	Resection	-3089;-6073;-6452
048	Temozolomide	-3053:-2596
049	Bevacizumab	28:448
049	Carboplatin	224:336
049	Dexamethasone	-1801:-1800;7:8;280:281	>8 mg
049	Dexamethasone	434:448	1 mg
049	Dexamethasone	-1795:-1794;-1681:-1673;6:7;385:433	2 mg
049	Dexamethasone	341:384	3 mg
049	Dexamethasone	-1797:-1796;9:10;335:340	4 mg
049	Dexamethasone	-1799:-1798;8:9	8 mg
049	Radiation	-1771:-1723
049	Resection	-1804
049	Temozolomide	-1771:-1723;-1693:-1360;372:448
050	Bevacizumab	87:189
050	Dexamethasone	189:220	>8 mg
050	Dexamethasone	56:122	2 mg
050	Dexamethasone	122:153	4 mg
050	Radiation	-1505:-1474;-1471:-1462
050	Resection	-1758
050	Temozolomide	-1530:-1530;-1468:-1315;-585:-220
051	Dexamethasone	427:434	>8 mg
051	Dexamethasone	442:443	1 mg
051	Dexamethasone	440:441	2 mg
051	Dexamethasone	437:439	4 mg
051	Dexamethasone	434:436	8 mg
051	Radiation	-3645:-3598
051	Resection	-4793;429
051	Temozolomide	-4344:-4193
052	Biopsy	42
052	Dexamethasone	-703:-700	>8 mg
052	Dexamethasone	-691:-690	2 mg
052	Dexamethasone	-695:-692	4 mg
052	Dexamethasone	30:66	6 mg
052	Dexamethasone	-705:-705;-699:-696	8 mg
052	Radiation	-663:-619
052	Temozolomide	-663:-619
053	Lomustine	-166:-43
053	Optune	-1629:-30
053	Topotecan	-443:-443
053	Bevacizumab	40:288
053	Dexamethasone	-410:-344	4 mg
053	Nivolumab	-1715:-994
053	Radiation	-1715:-1672
053	Regorafinib	-309:-169
053	Resection	-1742;-443
053	Temozolomide	-1715:-1672;-1629:-1466;-41:-36
054	Dexamethasone	-471:-467;125:131	>8 mg
054	Dexamethasone	115:119	2 mg
054	Dexamethasone	-464:-463	4 mg
054	Dexamethasone	-466:-465;86:114	8 mg
054	Radiation	-428:-389
054	Resection	-469;112
054	Temozolomide	-428:-295
057	Bevacizumab	159:180
057	Dexamethasone	-261:-261;2:5	>8 mg
057	Dexamethasone	-251:-249	1 mg
057	Dexamethasone	-254:-252;7:10	2 mg
057	Dexamethasone	-263:-263;-257:-255;4:6	4 mg
057	Dexamethasone	-259:-258	8 mg
057	Optune	-150:-12
057	Radiation	-242:-181
057	Resection	-263
057	Temozolomide	-150:-48
058	Dexamethasone	-1036:-1029	>8 mg
058	Dexamethasone	-1019:-1017;-181:-179	1 mg
058	Dexamethasone	-1022:-1020;-184:-182	2 mg
058	Dexamethasone	-1025:-1023;-208:-195;-189:-185	4 mg
058	Dexamethasone	-1028:-1026;-194:-190	8 mg
058	Pembrolizumab	114:331
058	Radiation	-1001:-962
058	Resection	-1034;-194;73
058	Temozolomide	-1001:-779
058	Trial A071102 TMZ w/ Placebo vs. PARP inhibitor Veliparib.	-923:-777

## Sheet: Column_Descriptions
Column_Name	Column_Description
Patient_ID	Unique Patient Identifier.
Treatment	Treatment for which this row records usage of.
Days_on_treatment	Timepoints at which patient received this treatment as recorded in days post CAN3110 (aka rQNestin) therapy. Treatments that occur on single dicontinuous days (i.e. surgical procedures) are recorded as single numeric values separated by semicolons (;) to separate different days of treatment. Treatments that occur across multiple days at at time (i.e. chemotherapy, radiation, etc.) are recorded as…
Treatment_Dose	The dose of a given therapy being recorded in that row. Note that this is only used for dexamethasone records, and results in multiple dexamethasone records being present for each given patient (i.e. one record for every dose of dexamethasone that patient received).
