# Supplementary material for: Clinical trial links oncolytic immunoactivation to survival in glioblastoma
Source: Nature. 2023 Oct 18;623(7985):157–66. doi: 10.1038/s41586-023-06623-2 (PMC10620094; doi:10.1038/s41586-023-06623-2)
Supplement: Supplementary file 4 — Patient tissue summary and pathology quantifications (related to the ‘CAN-3110 increases T cells in tumours’ and ‘Persistence is linked to seronegativity’ sections). [file 41586_2023_6623_MOESM4_ESM.xlsx]

## Sheet: Table_S2A
Supplementary Table 2A (related to Sub-Heading, CAN-3110 induces a significant increase in CD8+ and CD4+ T cells in injected rHGG/rGBMs.)
Demographics, diagnoses, and post-treatment tumor availability
Study ID	Cohort	Age	Sex	Pathologic Diagnosis	MGMT Status	IDH Status	POST-treatment tissue	Days post treatment
2	1	41	M	GBM4	UNMETHYLATED	WILD TYPE	Autopsy	91
5	1	41	F	A4	METHYLATED	MUTANT	re-resection	41
7	1	56	M	GBM4	METHYLATED, partially	WILD TYPE	re-resection	349
9	2	46	F	GBM4	METHYLATED	WILD TYPE	-	-
11	2	64	M	GBM4	UNMETHYLATED	WILD TYPE	-	-
12	2	56	F	GBM4	UNMETHYLATED	WILD TYPE	-	-
6	3	50	M	GBM4	UNMETHYLATED	WILD TYPE	Autopsy	512
14	3	50	M	GBM4	UNMETHYLATED	WILD TYPE	Autopsy	252
15	3	63	M	GBM4	METHYLATED	WILD TYPE	-	-
16	4	65	F	GBM4	UNMETHYLATED	WILD TYPE	re-resection	24
17	4	64	F	GBM4	METHYLATED, partially	WILD TYPE	-	-
19	4	61	M	O3	METHYLATED	MUTANT	re-resection	140
20	5	51	M	O3	METHYLATED	MUTANT	-	-
22	5	62	F	GBM4	UNMETHYLATED	WILD TYPE	-	-
21	5	61	F	GBM4	METHYLATED	WILD TYPE	re-resection	91
23	6	54	M	GBM4	METHYLATED	WILD TYPE	re-resection x3, autopsy	33, 195, 341, 434
25	6	69	M	GBM4	UNMETHYLATED	WILD TYPE	re-resection	133
24	6	48	M	GBM4	UNMETHYLATED	WILD TYPE	re-resection	7
27	7	72	M	GBM4	UNMETHYLATED	WILD TYPE	Autopsy	288
28	7	55	M	GBM4	UNMETHYLATED	WILD TYPE	re-resection	253
32	7	34	M	O3	METHYLATED, partially	MUTANT	re-resection	801
33	8	30	M	A3	UNMETHYLATED	MUTANT	Autopsy	78
34	8	44	F	GBM4	UNMETHYLATED	WILD TYPE	re-resection, autopsy	100, 452
35	8	65	F	GBM4	METHYLATED	WILD TYPE	Autopsy	200
36	9	56	F	GBM4	METHYLATED	WILD TYPE	re-resection x2	218, 233
39	9	74	F	GBM4	UNMETHYLATED	WILD TYPE	-	-
38	9	54	F	GBM4	UNMETHYLATED	WILD TYPE	re-resection	216
42	9	63	M	GBM4	UNMETHYLATED	WILD TYPE	re-resection	259, 371
40	9	66	F	GBM4	UNMETHYLATED	WILD TYPE	-	-
44	9	53	M	GBM4	UNMETHYLATED	WILD TYPE	re-resection x2	146, 279
45	10	64	M	GBM4	UNMETHYLATED	WILD TYPE	re-resection, autopsy	59, 86
46	10	27	M	A4	UNMETHYLATED	MUTANT	re-resection x2	15, 142
47	10	65	F	GBM4	METHYLATED	WILD TYPE	re-resection	251
50	10	34	F	A3	METHYLATED	MUTANT	-	-
52	10	63	F	GBM4	METHYLATED	WILD TYPE	Re-resection, autopsy	42, 66
48	10	53	F	O3	METHYLATED	MUTANT	re-resection	539
49	10	47	F	GBM4	UNMETHYLATED	WILD TYPE	-	-
51	10	28	M	O3	METHYLATED	MUTANT	re-resection	429
53	10	53	F	GBM4	METHYLATED	WILD TYPE	Autopsy	331
54	10	see 042 above who underwent 2 separate time interventions of CAN-3110 with 2 separate re-resections
57	10	63	F	GBM4	UNMETHYLATED	WILD TYPE	-	-
58	10	58	F	GBM4	UNMETHYLATED	WILD TYPE	re-resection	73

## Sheet: Table_S2B
Supplementary Table 2B (related to Sub-heading, CAN-3110 induces a significant increase in CD8+ and CD4+ T cells in injected rHGG/rGBMs)
Tumor, markers, and immune cells in pre- and post-injection tumors (orange highlights subject who was treated twice)
Study ID	Cohort	Tissue source	Days post treatment	Tumor %	Necrosis %	HSV IHC	Nestin	Nectin-1/ CD111	Inflammation (qualitative)	CD4 [perinecrotic] (cells/mm3)	CD8 [perinecrotic] (cells/mm3)	CD20 [perinecrotic] (cells/mm3)
2	1	oHSV injection	0	40	10	n/a	pos (minimal tissue)	pos (low)	n/a	-	6.2	-
		autopsy	91	60	40	pos	pos	pos (low)	moderate perivascular/parenchymal	0	47.6	0
5	1	oHSV injection	0	60	10	n/a	pos (low)	pos (low)	n/a	0	2.1	14.5
		re-resection	41	70	10	pos	pos	pos	moderate perivascular/parenchymal	20.7	281.7	18.6
7	1	oHSV injection	0	70	10	n/a	-	-	n/a	-	-	-
		new biopsy	349	60	10	neg	pos	pos	Minimal	2.1	10.3	2.1
9	2	oHSV injection	0	50	5	n/a	pos	pos	n/a	16.5	16.5	-
11	2	oHSV injection	0	70	10	n/a	pos	pos	n/a	6.2	16.5	2.1
12	2	oHSV injection	0	70	5	n/a	pos	pos	n/a	8.3	22.8	0
6	3	oHSV injection	0	20	0	n/a	pos	pos	n/a	20.7	37.2	4.1
		autopsy	512	70	20	neg	pos	pos (low)	mild perivascular	4.1	20.7	0
14	3	oHSV injection	0	20	50	n/a	pos	pos	n/a	8.3	80.7	2.1
		autopsy	252	70	20	pos (multifocal?)	pos	pos	moderate perivascular/parenchymal	10.3	16.5 [2407.7]	12.4 [759.1]
15	3	oHSV injection	0	70	10	n/a	pos	pos	n/a	2.1	10.3	16.5
16	4	oHSV injection	0	60	0	n/a	pos	pos	n/a	2.1	8.3	31
		re-biopsy	24	70	20	pos (focal)	pos	pos	moderate perivascular/parenchymal	24.8	105.5	0
17	4	oHSV injection	0	60	0	n/a	pos	pos	n/a	4.1	8.3	4.1
19	4	oHSV injection	0	70	5	n/a	negative	pos (low)	n/a	2.1	4.1	4.1
		re-biopsy	140	50	30	neg	pos (low)	pos	marked perivascular/moderate parenchymal	47.6	76.5	0
20	5	oHSV injection	0	10	0	n/a	pos (low)	pos (low)	n/a	0	6.2	0
22	5	oHSV injection	0	20	20	n/a	pos	pos	n/a	14.5	47.6	4.1
21	5	oHSV injection	0	20	0	n/a	pos (low tumor)	pos	n/a	14.5	16.5	0
		re-biopsy	91	20	40	neg	pos (low)	pos	moderate perivascular/parenchymal	60	475.7	0
23	6	oHSV injection	0	30	5	n/a	pos	pos	n/a	4.1	49.6	0
		re-biopsy	33	50	5	neg	pos	pos	moderate parenchymal	24.8	16.6	-
		re-biopsy	195	50	0	not done	pos	pos	mild parenchymal	12.4	22.8	16.5
		re-biopsy	341	40	60	pos (weak)	pos	pos	moderate parenchymal/perivsacular	41.4	35.2	2.1
		autopsy	434	70	10	neg	pos	pos	mild perivascular/parenchymal w/ necrosis	2.1	24.8	0
25	6	oHSV injection	0	40	0	n/a	pos	pos	n/a	6.2	53.8	0
		re-biopsy	133	70	20	pos (focal)	pos	pos	moderate perivascular/parenchymal	12.4	39.3	0
24	6	oHSV injection	0	30	0	n/a	pos	pos	n/a	8.3	26.9	4.1
		subacute infarct	7	0	10	neg	pos (low tumor)	pos (low)	n/a	10.3	24.8	18.6
27	7	oHSV injection	0	50	10	n/a	pos	pos (low)	n/a	-	58	-
		autopsy	288	70	20	neg	pos	pos (low)	moderate perivascular/parenchymal	6.2	66.2	8.3
28	7	oHSV injection	0	60	0	n/a	pos	pos	n/a	12.4	37.2	0
		re-biopsy	253	60	30	pos	pos	pos	dense infiltrate surrounding necrotic nodule	29	53.8 [1662.9]	0
32	7	oHSV injection	0	40	0	n/a	pos	pos	n/a	10.3	62.1	8.3
		re-resection	801	50	5	pos (focal)	-	-	moderate infiltrate surrounding necrotic nodule	29.0 [438.5]	12.4 [659.8]	10.3
33	8	oHSV injection	0	60	0	n/a	pos	pos	n/a	0	0	12.4
		autopsy	78	70	10	pos	pos	pos (low)	moderate adjacent to viral necrosis/perivascular/parenchymal	2.1	51.7 [589.5]	4.1
34	8	oHSV injection	0	70	5	n/a	pos	pos	n/a	4.1	29	0
		re-biopsy	100	70	20	pos	pos	pos	dense infiltrate surrounding necrotic nodule/moderate infiltrate in viable tumor	29.0 [833.5]	62.1 [2533.7]	29.0 [562.6]
		autopsy	452	70	10	neg	pos	pos (low)	mild perivascular	2.1	6.2	2.1
35	8	oHSV injection	0	10	5	n/a	pos		n/a	12.4	177.9	0
		autopsy	200	70	10	neg	pos	pos (low)	mild perivascular/parenchymal	4.1	45.5	2.1
36	9	oHSV injection	0	30	0	n/a	pos	pos	n/a	4.1	184.1	2.1
		re-resection	218	70	10	neg	pos	pos	mild perivascular/parenchymal	8.3	24.8	14.5
		re-resection	233	50	20	neg	pos	pos	mild perivascular/parenchymal	12.4	47.6	0
39	9	oHSV injection	0	5	0	n/a	pos (low tumor)	pos	n/a	4.1	18.6	4.1
38	9	oHSV injection	0	30	0	n/a	pos	pos	n/a	18.6	80.7	14.5
		re-resection	216	70	10	neg	pos	pos	mild perivascular/parenchymal	29	82.7	37.2
42	9	oHSV injection	0	40	0	n/a	pos	pos	n/a	2.1	20.7	0
		re-biopsy/2nd oHSV injection	259	50	0	neg	pos	pos	mild perivascular/parenchymal	62.1	91	12.4
		re-resection	371	70	10	neg	pos	pos	minimal perivascular/parenchymal inflammation	18.6	49.6	0
40	9	oHSV injection	0	60	20	n/a	pos	pos	n/a	16.5	6.2	14.5
44	9	oHSV injection	0	50	10	n/a	pos	pos	n/a	4.1	8.3	10.3
		re-resection	146	70	20	pos	pos	pos	moderate to dense perivascular/parenchymal	51.7	196.5	235.8
		re-resection	279	60	20	neg	pos	pos	moderate perivascular/parenchymal	51.7	252.3	14.5
45	10	oHSV injection	0	30	0	n/a	pos	pos	n/a	66.2	39.3	6.2
		re-resection	59	40	30	pos	pos	pos	moderate perivascular/parenchymal	84.8	161.3	4.1
		autopsy	86	70	10	pos	pos	pos	moderate perivascular/parenchymal	14.5	62.1 [386.8]	55.8
46	10	oHSV injection	0	60	0	n/a	pos	pos	n/a	8.3	26.9	2.1
		re-resection	15	50	5	neg	pos	pos	moderate to dense perivascular/parenchymal	157.2	97.2	0
		re-resection	142	50	5	neg	pos	pos	mild to moderate perivascular/parenchymal	20.7	66.2	0
47	10	oHSV injection	0	60	0	n/a	pos	pos	n/a	80.7	72.4	4.1
		re-biopsy	251	70	20	neg	pos	pos	mild perivascular/parenchymal	86.9	18.6	0
50	10	oHSV injection	0	30	0	n/a	pos	pos	n/a	6.2	14.5	0
52	10	oHSV injection	0	40	0	n/a	pos	pos	n/a	2.1	0	0
		biopsy/cyst	42	60	5	neg	pos	pos (low)	moderate perivascular/parenchymal	405.4	351.6	0
		autopsy	66	60	20	neg	pos	pos (low)	moderate perivascular/parenchymal	122	99.3	8.3
48	10	oHSV injection	0	70	0	n/a	pos	pos	n/a	0	22.8	4.1
49	10	oHSV injection	0	40	0	n/a	pos	pos	n/a	-	-	-
51	10	oHSV injection	0	70	0	n/a	pos	pos (low)	n/a	-	-	-
		re-resection	429	70	10	neg	pos	pos	moderate perivascular/parenchymal	146.9	41.4	2.1
53	10	oHSV injection	0	40	0	n/a	pos	pos	n/a	20.7	26.9	2.1
		autopsy	331	60	20	pos	pos	pos (low)	moderate to dense perivascular/parenchymal	14.5	88.9	31
54	10	2nd oHSV injection and subsequent re-resection (see 042 above)
57	10	oHSV injection	0	20	0	n/a	pos (low tumor)	pos	n/a	8.3	6.2	0
58	10	oHSV injection	0	50	5	n/a	pos	pos	n/a	35.2	14.5	2.1
		re-resection	73	50	10	neg	pos	pos	moderate perivascular/parenchymal	20.7 [130.3]	12.4 [341.3]	4.1

## Sheet: Table_S2C
Supplementary Table 2C (related to Sub-heading, CAN-3110 induces a significant increase in CD8+ and CD4+ T cells in injected rHGG/rGBMs)
Quantification of CD4+, CD8+ T and CD20+ B cells
Study ID	Cohort	POST-treatment tissue	Days post treatment	Tumor % PRE	Necrosis % PRE	Tumor % POST	Necrosis % POST	HSV IHC	CD4 PRE (cells/mm3)	CD4 POST tumor (cells/mm3)	CD4 POST perinecrotic (cells/mm3)	CD8 PRE (cells/mm3)	CD8 POST tumor (cells/mm3)	CD8 POST perinecrotic (cells/mm3)	CD20 PRE (cells/mm3)	CD20 POST tumor (cells/mm3)	CD20 POST perinecrotic (cells/mm3)
2	1	autopsy	91	40	10	60	40	Pos	-	0	-	6.2	47.6	-	-	0	-
5	1	re-resection	41	60	10	70	10	Pos	0	20.7	-	2.1	281.7	-	14.5	18.6	-
7	1	new biopsy	349	70	10	60	10	Neg	-	2.1	-	-	10.3	-	-	2.1	-
6	3	autopsy	512	20	0	70	20	Neg	20.7	4.1	-	37.2	20.7	-	4.1	0	-
14	3	autopsy	252	20	50	70	20	pos (multifocal?)	8.3	10.3	-	80.7	16.5	2407.7	2.1	12.4	759.1
16	4	re-biopsy	24	60	0	70	20	pos (focal)	2.1	24.8	-	8.3	105.5	-	31	0	-
19	4	re-biopsy	140	70	5	50	30	Neg	2.1	47.6	-	4.1	76.5	-	4.1	0	-
21	5	re-biopsy	91	20	0	20	40	Neg	14.5	60	-	16.5	475.7	-	0	0	-
23	6	re-biopsy	33	30	5	50	5	Neg	4.1	24.8	-	49.6	16.6	-	0		-
24	6	re-resection	7	30	0	0	10	neg	8.3	10.3	-	26.9	24.8	-	4.1	18.6	-
25	6	re-biopsy	133	40	0	70	20	pos (focal)	6.2	12.4	-	53.8	39.3	-	0	0	-
27	7	autopsy	288	50	10	70	20	Neg	-	6.2	-	58	66.2	-	-	8.3	-
28	7	re-biopsy	253	60	0	60	30	Pos	12.4	29	-	37.2	53.8	1662.9	0	0	-
32	7	re-resection	801	40	0	50	5	pos (focal)	10.3	29	438.5	62.1	12.4	659.8	8.3	10.3	-
33	8	autopsy	78	60	0	70	10	Pos	0	2.1	-	0	51.7	589.5	12.4	4.1	-
34	8	re-biopsy	100	70	5	70	20	Pos	4.1	29	833.5	29	62.1	2533.7	0	29	562.6
35	8	autopsy	200	10	5	70	10	Neg	12.4	4.1	-	177.9	45.5	-	0	2.1	-
36	9	re-resection	218	30	0	70	10	Neg	4.1	8.3	-	184.1	24.8	-	2.1	14.5	-
38	9	re-resection	216	30	0	70	10	Neg	18.6	29	-	80.7	82.7	-	14.5	37.2	-
42	9	re-biopsy/oHSV injection	259	40	0	50	0	Neg	2.1	62.1	-	20.7	91	-	0	12.4	-
44	9	re-resection	146	50	10	70	20	Pos	4.1	51.7	-	8.3	196.5	-	10.3	235.8	-
45	10	re-resection	59	30	0	40	30	Pos	66.2	84.8	-	39.3	161.3	-	6.2	4.1	-
46	10	re-resection	15	60	0	50	5	Neg	8.3	157.2	-	26.9	97.2	-	2.1	0	-
47	10	re-biopsy	251	60	0	70	20	Neg	80.7	86.9	-	72.4	18.6	-	4.1	0	-
52	10	biopsy/cyst	42	40	0	60	5	Neg	2.1	405.4	-	0	351.6	-	0	0	-
51	10	re-resection	429	70	0	70	10	Neg	-	146.9	-	-	41.4	-	-	2.1	-
53	10	autopsy	331	40	0	60	20	Pos	20.7	14.5	-	26.9	88.9	-	2.1	31	-
54	10	re-resection	371	50	0	70	10	neg	62.1	18.6	-	91	49.6	-	12.4	0	-
58	10	re-resection	73	50	5	50	10	Neg	35.2	20.7	130.3	14.5	12.4	341.3	2.1	4.1	-
