# Supplementary material for: Clinical trial links oncolytic immunoactivation to survival in glioblastoma
Source: Nature. 2023 Oct 18;623(7985):157–66. doi: 10.1038/s41586-023-06623-2 (PMC10620094; doi:10.1038/s41586-023-06623-2)
Supplement: Supplementary file 5 — TCR sequences that were statistically changed in TILs after treatment with CAN-3110 (related to the ‘Changes in T cell repertoire’ section). [file 41586_2023_6623_MOESM5_ESM.xlsx]

## Sheet: Sheet 1
Supplementary Table 3. TCR sequences that were statistically changed in TILs following CAN-3110.
Patient	Post CAN3110 Survival (days)	TCRβ Clonotype	Post CAN3110	http://bioinfo.life.hust.edu.cn/TCRdb/#/search	Putative Target	Change in TCR Frequency (Tumor)	Change in TCR Frequency (PBMC)	Fisher's Exact FDR (Tumor)	Fisher's Exact FDR (PBMC)	Productive_Frequency_PRE_tumor	templates_PRE_tumor	Productive_Frequency_POST_tumor	templates_POST_tumor	Fisher_p_tumor	Productive_Frequency_PRE_pbmc	templates_PRE_pbmc	Productive_Frequency_POST_pbmc	templates_POST_pbmc	Fisher_p_pbmc	# of patients TCR was observed in TILs in	# of patients TCR was observed in PBMCs in	# of patients TCR was observed in	Pre_CAN3110_HSV1_Serology_Status	Post_CAN3110_HSV1_Serology_Status
007	438	CASSLTSTGSHNEQFF	Expanded in TILs only	No exact matches.	Unknown	0.021164		0.0247188		0	0	0.021164	4	8.83447e-06						1	0	1	Positive	Positive
014	252	CASSFGDPLREKLFF	Expanded in TILs only	No exact matches.	Unknown	0.021046	-4.77809e-05	1.32741e-07	0.700175	0.000693097	5	0.0217391	12	8.28852e-11	0.000229967	43	0.000182187	33	0.358931	1	1	1	Negative	Negative
014	252	CASSLALNSPLHF	Depleted in TILs only	In 64 samples spanning tumor to healthy PBMCs. Median clonal frequency = 3.5e-05.	Unknown	-0.0421403	-1.06962e-05	7.47367e-07	0.700175	0.0421403	304	0	0	7e-10	1.06962e-05	2	0	0	0.500125	1	4	4	Negative	Negative
014	252	CASSLEGIGTEAFF	Expanded in TILs only	In 19 samples spanning tumor to healthy PBMCs. Median clonal frequency = 1.1*10^-5.	Unknown	0.035816	-9.78136e-05	7.00574e-17	0.16547	0.000415858	3	0.0362319	20	2.18724e-20	0.000219271	41	0.000121458	22	0.0236385	1	2	2	Negative	Negative
014	252	CASSLWKSEEQFF	Expanded in TILs only	No exact matches.	Unknown	0.0171456	-0.00017007	2.7945e-05	0.356058	0.000970335	7	0.0181159	10	4.36231e-08	0.00105892	198	0.00088885	161	0.101731	1	1	1	Negative	Negative
014	252	CASSPGAETQYF	Depleted in TILs only	In 180 samples spanning tumor to healthy PBMCs. Median clonal frequency = 2.1e-05.	Unknown	-0.0207929		0.0136253		0.0207929	150	0	0	2.97773e-05						1	3	4	Negative	Negative
014	252	CASSQLGLNYNEQFF	Depleted in TILs only	In 1 type-1 diabetes blood sample. Clonal frequency = 1.5e-06.	Unknown	-0.0259218	5.52081e-06	0.00143582	0.700175	0.0259218	187	0	0	2.68965e-06	0	0	5.52081e-06	1	0.492056	1	1	1	Negative	Negative
014	252	CASSSPSGANVLTF	Depleted in TILs only	In 177 samples spanning tumor to healthy PBMCs. Median clonal frequency = 2.8e-05.	BK polyomavirus (https://www.ncbi.nlm.nih.gov/pmc/articles/PMC5083170/)	-0.0202384	-5.34808e-06	0.0183779	1	0.0202384	146	0	0	4.59018e-05	5.34808e-06	1	0	0	1	1	10	10	Negative	Negative
014	252	CASSSTGWETQYF	Depleted in TILs only	In 57 samples spanning tumor to healthy PBMCs. Median clonal frequency = 1.3e-05.	Unknown	-0.0332686		2.7945e-05		0.0332686	240	0	0	4.09868e-08						1	5	6	Negative	Negative
014	252	CSVDLYLDRAQETQYF	Expanded in TILs only	No exact matches.	Unknown	0.00864211	9.49349e-06	0.0308258	1	0.000415858	3	0.00905797	5	8.66163e-05	0.000123006	23	0.000132499	24	0.88428	1	1	1	Negative	Negative
021	744	CASSLEGLNTGELFF	Depleted in TILs only	In 83 samples spanning tumor to healthy PBMCs. Median clonal frequency = 1.6e-05.	Unknown	-0.0154242	4.38036e-05	0.00290354	0.226285	0.0154242	6	0	0	7.3554e-06	2.54107e-05	2	6.92143e-05	9	0.226285	1	5	5	Positive	Positive
021	744	CASSLFLAGAENEQFF	Expanded in both TILs and PBMCs	No exact matches.	Unknown	0.0706028	0.000681455	5.51397e-08	1.499e-09	0	0	0.0706028	171	3.49206e-11	0.000241402	19	0.000922857	120	5.996e-10	1	1	1	Positive	Positive
021	744	CASSLGGWETQYF	Depleted in TILs and Expanded in PBMCs	In 192 samples spanning tumor to healthy PBMCs. Median clonal frequency = 1.9e-05.	Unknown	-0.0248812	0.00016786	9.4106e-05	0.0249079	0.0257069	10	0.000825764	2	1.45573e-07	0.000139759	11	0.000307619	40	0.0199263	1	6	6	Positive	Positive
021	744	CASSQDRGDSPLHF	Expanded in both TILs and PBMCs	In 100 sample spanning tumor to healthy PBMCs. Median clonal frequency = 4.7*10^-5.	Unknown	0.0450041	0.00524928	9.4106e-05	2.30982e-103	0	0	0.0450041	109	1.78795e-07	0.000495509	39	0.00574478	747	4.61964e-104	1	3	3	Positive	Positive
021	744	CASTTPGGPDEQFF	Expanded in both TILs and PBMCs	No exact matches.	Unknown	0.0305533	7.69047e-05	0.0115734	0.0249079	0	0	0.0305533	74	3.6648e-05	0	0	7.69047e-05	10	0.0169497	1	1	1	Positive	Positive
023	434	CASANAYEQYV	Depleted in both TILs and PBMCs	No exact matches.	Unknown	-0.136612	-0.00083446	0.000222977	0.000906097	0.136612	25	0	0	7.96345e-07	0.00437474	552	0.00354028	455	0.000906097	1	1	1	Positive	Positive
025	292	CASSFSTCSANYGYTF	Depleted in TILs only	In 28 samples spanning tumor to healthy PBMCs. Median clonal frequency = 0.00015.	Unknown	-0.0467836		0.00567678		0.0467836	16	0	0	3.72655e-05						1	0	1	Positive	Positive
025	292	CASSLGNEQFF	Expanded in TILs only	In 911 samples spanning tumor to healthy PBMCs. Median clonal frequency = 7.7*10^-5.	MART-1 (https://pubmed.ncbi.nlm.nih.gov/28535950/; https://www.ncbi.nlm.nih.gov/pmc/articles/PMC41759/)	0.081761	2.75069e-05	8.35046e-06	0.438998	0	0	0.081761	26	1.82723e-08	1.31617e-05	2	4.06686e-05	3	0.33856	4	20	20	Positive	Positive
025	292	CASSLNNEQFF	Expanded in TILs only	In 752 samples spanning tumor to healthy PBMCs. Median clonal frequency = 4.5*10^-5.	Unknown	0.0691824	-2.59289e-05	3.5921e-05	0.438998	0	0	0.0691824	22	1.57203e-07	3.94851e-05	6	1.35562e-05	1	0.438998	2	17	17	Positive	Positive
034	452	CAFSDRAEQYF	Depleted in TILs only	No exact matches.	Unknown	-0.0483497	8.39348e-07	4.63693e-77	1	0.0485175	54	0.000167776	9	3.05765e-81	1.16996e-05	1	1.25389e-05	2	1	1	1	1	Positive	Positive
034	452	CASGLRTGDEKLFF	Expanded in TILs only	In 1 melanoma sample. Clonal frequency = 0.00029.	Unknown	0.0148016	7.10882e-06	0.000124364	1	0	0	0.0148016	794	1.47846e-07	1.16996e-05	1	1.88084e-05	3	1	2	1	2	Positive	Positive
034	452	CASKVSGDSYEQYF	Depleted in TILs and Expanded in PBMCs	In 4 tumor-associated samples. Median clonal frequency = 6.5e-05.	Unknown	-0.0102411	0.00104592	3.66444e-08	2.63447e-12	0.0107817	12	0.000540611	29	2.41638e-11	0.00059668	51	0.0016426	262	3.16136e-13	1	1	1	Positive	Positive
034	452	CASSDRQGIVTEAFF	Depleted in TILs only	No exact matches.	Unknown	-0.00359389		0.000124364		0.00359389	4	0	0	1.72215e-07						1	0	1	Positive	Positive
034	452	CASSDSSGANVLTF	Depleted in TILs and Expanded in PBMCs	In 541 samples spanning tumor to healthy PBMCs. Median clonal frequency = 5.3e-05.	Unknown	-0.00267678	0.000216571	0.0144086	0.0202353	0.00269542	3	1.86418e-05	1	3.32542e-05	0.000222292	19	0.000438863	70	0.00728471	2	13	13	Positive	Positive
034	452	CASSEGAGAYQPQHF	Expanded in TILs only	No exact matches.	Unknown	0.0158828	6.43734e-05	4.37944e-05	0.170663	0	0	0.0158828	852	4.62058e-08	2.33992e-05	2	8.77726e-05	14	0.068265	2	1	2	Positive	Positive
034	452	CASSFGGSGRRETQYF	Depleted in TILs only	No exact matches.	Unknown	-0.00533491		6.60372e-06		0.00539084	6	5.59253e-05	3	5.7232e-09						1	0	1	Positive	Positive
034	452	CASSFTGTGGYNEQFF	Depleted in TILs only	In 16 samples spanning tumor to healthy PBMCs. Median clonal frequency = 2e-05.	Unknown	-0.00267678	1.25389e-05	0.0144086	0.724826	0.00269542	3	1.86418e-05	1	3.32542e-05	0	0	1.25389e-05	2	0.54566	1	2	2	Positive	Positive
034	452	CASSFWGDDVIQYF	Depleted in TILs and Expanded in PBMCs	No exact matches.	Unknown	-0.00445508	0.000674842	6.36415e-05	2.12606e-05	0.00449236	5	3.72835e-05	2	7.13423e-08	0.000842371	72	0.00151721	242	5.95296e-06	1	1	1	Positive	Positive
034	452	CASSFWGNMAQETQYF	Depleted in TILs only	No exact matches.	Unknown	-0.012299	6.85702e-05	3.30239e-13	0.360926	0.0125786	14	0.000279626	15	1.30658e-16	8.18972e-05	7	0.000150467	24	0.187681	1	1	1	Positive	Positive
034	452	CASSIKGRGTEAFF	Depleted in TILs only	No exact matches.	Unknown	-0.00842547	3.30261e-05	6.60372e-06	0.581807	0.00898473	10	0.000559253	30	6.09641e-09	2.33992e-05	2	5.64253e-05	9	0.349084	1	1	1	Positive	Positive
034	452	CASSIPGVEQYF	Depleted in TILs and Expanded in PBMCs	In 13 samples spanning tumor to healthy PBMCs. Median clonal frequency = 1.4e-05.	Unknown	-0.010502	0.000145877	1.17088e-10	0.00224293	0.0107817	12	0.000279626	15	6.94885e-14	2.33992e-05	2	0.000169276	27	0.000717737	1	1	1	Positive	Positive
034	452	CASSLAGGTQETQYF	Depleted in TILs and Expanded in PBMCs	In 86 samples spanning tumor to healthy PBMCs. Median clonal frequency = 1.2e-05.	Unknown	-0.0216229	0.000643734	6.59716e-21	1.22911e-09	0.0224618	25	0.000838879	45	1.7401e-24	0.000233992	20	0.000877726	140	1.96657e-10	2	7	7	Positive	Positive
034	452	CASSLEGVGVTEAFF	Depleted in TILs only	No exact matches.	Unknown	-0.00430595	-1.62904e-05	0.00435174	0.667015	0.00449236	5	0.000186418	10	8.89573e-06	3.50988e-05	3	1.88084e-05	3	0.42689	2	1	2	Positive	Positive
034	452	CASSLGGSIRRETQYF	Depleted in TILs only	No exact matches.	Unknown	-0.00531627	-1.16996e-05	1.42121e-05	0.581807	0.00539084	6	7.4567e-05	4	1.40575e-08	1.16996e-05	1	0	0	0.348906	1	1	1	Positive	Positive
034	452	CASSLGSGGKLFF	Depleted in TILs only	In 7 samples spanning tumor to healthy PBMCs. Median clonal frequency = 7.1e-05.	Unknown	-0.0197105	6.26947e-06	8.18085e-31	1	0.0197664	22	5.59253e-05	3	1.61837e-34	0	0	6.26947e-06	1	1	1	1	1	Positive	Positive
034	452	CASSLGSIAGGITDTQYF	Depleted in TILs and Expanded in PBMCs	No exact matches.	Unknown	-0.00623338	0.00107934	2.30258e-07	2.33298e-13	0.00628931	7	5.59253e-05	3	1.67018e-10	0.000538182	46	0.00161752	258	1.86638e-14	1	1	1	Positive	Positive
034	452	CASSLNRQNTGELFF	Depleted in TILs only	In 9 samples spanning tumor to healthy PBMCs. Median clonal frequency = 2.7e-05.	Unknown	-0.00439915		0.000494036		0.00449236	5	9.32088e-05	5	8.13179e-07						1	1	2	Positive	Positive
034	452	CASSPGQINSPLHF	Depleted in TILs only	In 55 samples spanning tumor to healthy PBMCs. Median clonal frequency = 1.7e-05.	Unknown	-0.00267678	1.25389e-05	0.0144086	0.724826	0.00269542	3	1.86418e-05	1	3.32542e-05	0	0	1.25389e-05	2	0.54566	1	2	2	Positive	Positive
034	452	CASSPLAREKLFF	Depleted in TILs only	In 4 PBMC samples from various conditions. Median clonal frequency = 3.4e-05.	Unknown	-0.00718778		5.70146e-11		0.00718778	8	0	0	3.00769e-14						1	0	1	Positive	Positive
034	452	CASSPREANSPLHF	Depleted in TILs only	In 6 PBMC samples from various conditions. Median clonal frequency = 1.5e-05.	Unknown	-0.00449236		4.44327e-06		0.00449236	5	0	0	3.51594e-09						1	0	1	Positive	Positive
034	452	CASSPSRGDPGELFF	Depleted in TILs only	No exact matches.	Unknown	-0.00359389	6.26947e-06	0.000124364	1	0.00359389	4	0	0	1.72215e-07	0	0	6.26947e-06	1	1	1	1	1	Positive	Positive
034	452	CASSQETLAGEGPYEQYF	Depleted in TILs only	No exact matches.	Unknown	-0.00439915	5.14917e-05	0.000494036	0.724826	0.00449236	5	9.32088e-05	5	8.13179e-07	0.00028079	24	0.000332282	53	0.550868	1	1	1	Positive	Positive
034	452	CASSQGALFTEAFF	Depleted in TILs only	In 2 PBMC samples (one healthy, one lung cancer associated). Median clonal frequency = 2.5e-05.	Unknown	-0.00269542	-5.43013e-06	0.00426779	1	0.00269542	3	0	0	8.4427e-06	1.16996e-05	1	6.26947e-06	1	1	1	1	1	Positive	Positive
034	452	CASSQLGGHTEAFF	Depleted in TILs only	In 6 samples spanning tumor to healthy PBMCs. Median clonal frequency = 9.8e-06.	Unknown	-0.00269542		0.00426779		0.00269542	3	0	0	8.4427e-06						1	1	2	Positive	Positive
034	452	CASSQQLAGMVVETQYF	Depleted in TILs only	No exact matches.	Unknown	-0.00269542		0.00426779		0.00269542	3	0	0	8.4427e-06						1	0	1	Positive	Positive
034	452	CASSSATSLEQFF	Expanded in both TILs and PBMCs	No exact matches.	Unknown	0.0328058	0.000878479	2.16213e-11	1.75195e-06	0.000898473	1	0.0337043	1808	9.98018e-15	0.00114656	98	0.00202504	323	3.50389e-07	1	1	1	Positive	Positive
034	452	CASSSVNQPQHF	Depleted in TILs only	In 148 samples spanning tumor to healthy PBMCs. Median clonal frequency = 1.4e-05.	Unknown	-0.00265813	-7.22703e-05	0.0335535	0.217664	0.00269542	3	3.72835e-05	2	8.18649e-05	0.000128696	11	5.64253e-05	9	0.0973168	1	4	4	Positive	Positive
034	452	CASSTGEGVGYTF	Depleted in TILs only	In 5 samples--4 lung cancer samples and 1 intestine sample from a Crohn's disease patient. Median clonal frequency = 0.00038.	Unknown	-0.00269542		0.00426779		0.00269542	3	0	0	8.4427e-06						1	0	1	Positive	Positive
034	452	CASSVANNEQFF	Depleted in TILs only	In 27 samples, mostly PBMCs from various conditions. Median clonal frequency = 1.5e-05.	Unknown	-0.00265813		0.0335535		0.00269542	3	3.72835e-05	2	8.18649e-05						1	1	2	Positive	Positive
034	452	CASSVDSERLGDTQYF	Depleted in TILs only	No exact matches.	Unknown	-0.00357525		0.000494036		0.00359389	4	1.86418e-05	1	8.47012e-07						1	0	1	Positive	Positive
034	452	CASSVGGGELFF	Expanded in TILs only	In 106 samples spanning tumor to healthy PBMCs. Median clonal frequency = 2.6*10^-5.	Unknown	0.0362582	4.38863e-05	6.25545e-14	0.217664	0	0	0.0362582	1945	2.06246e-17	0	0	4.38863e-05	7	0.104479	2	8	9	Positive	Positive
034	452	CASTPGASYNEQFF	Depleted in TILs and Expanded in PBMCs	In 27 samples, mostly PBMCs associated with various diseases/healthy. Median clonal frequency = 1.5e-05.	Unknown	-0.0056182	0.000588645	0.0117491	7.24135e-06	0.00628931	7	0.000671103	36	2.4792e-05	0.000514782	44	0.00110343	176	1.73792e-06	2	1	2	Positive	Positive
034	452	CSARAARGGGTDTQYF	Depleted in TILs only	No exact matches.	Unknown	-0.00357525	8.39348e-07	0.000494036	1	0.00359389	4	1.86418e-05	1	8.47012e-07	1.16996e-05	1	1.25389e-05	2	1	1	1	1	Positive	Positive
034	452	CSARDPGTGVAQPQHF	Depleted in TILs only	No exact matches.	Unknown	-0.00359389		0.000124364		0.00359389	4	0	0	1.72215e-07						1	0	1	Positive	Positive
034	452	CSAWTGGRGYTF	Depleted in TILs and Expanded in PBMCs	No exact matches.	Unknown	-0.0374189	0.0263353	2.81104e-53	0	0.0377358	42	0.00031691	17	3.70728e-57	0.0121091	1035	0.0384444	6132	0	2	1	2	Positive	Positive
034	452	CSVEKDSYGYTF	Depleted in TILs only	In 9 samples spanning leukemia associated PBMCs to healthy PBMCs. Median clonal frequency = 7.5e-06.	Unknown	-0.0044178		0.000285114		0.00449236	5	7.4567e-05	4	4.13618e-07						1	0	1	Positive	Positive
035	200	CAWSPRGVLGYF	Depleted in TILs only	No exact matches.	Unknown	-0.10586		0.00952801		0.10586	56	0	0	2.5408e-05						1	0	1	Positive	Positive
036	594	CASSLAGGYAEAFF	Depleted in TILs only	In 11 samples spanning tumor to healthy PBMCs. Median clonal frequency = 1.2e-05.	Unknown	-0.0861169	-0.000263875	3.99875e-06	0.10854	0.0869565	8	0.000839631	1	8.32206e-09	0.00195212	261	0.00168824	244	0.10854	1	2	2	Positive	Positive
036	594	CASSLRYNTEAFF	Depleted in both TILs and PBMCs	In 21 samples spanning tumor to healthy PBMCs. Median clonal frequency = 2.8e-05.	Unknown	-0.201347	-0.0051401	3.77145e-06	4.49938e-25	0.23913	22	0.0377834	45	3.9245e-09	0.0191996	2567	0.0140595	2032	1.49979e-25	1	1	1	Positive	Positive
036	594	CATSEPSKNIQYF	Depleted in both TILs and PBMCs	No exact matches.	Unknown	-0.0927427	-0.00237221	0.00961052	1.73373e-09	0.108696	10	0.015953	19	3.00016e-05	0.0116229	1554	0.00925074	1337	1.15582e-09	1	1	1	Positive	Positive
038	479	CASSQDPGGQPQHF	Depleted in both TILs and PBMCs	In 13 samples spanning tumor to healthy PBMCs. Median clonal frequency = 1.4e-05.	Unknown	-0.307031	-0.0215663	0.00188812	0	0.351807	146	0.0447761	3	8.78197e-06	0.0335073	6138	0.0119409	1434	0	2	1	2	Positive	Positive
042	432	CASSVGRGFKNIQYF	Depleted in both TILs and PBMCs	No exact matches.	Unknown	-0.0324074	-0.0176812	0.0143803	0	0.0324074	7	0	0	2.61936e-05	0.0187848	2324	0.00110359	167	0	1	2	2	Positive	Positive
058	426	CASSRLTVALGTEAFF	Depleted in TILs only	No exact matches.	Unknown	-0.0714286	9.30068e-06	0.0119461	0.422534	0.0714286	3	0	0	8.00678e-06	0	0	9.30068e-06	1	0.422534	1	1	1	Positive	Positive
