# Supplementary material for: Clinical trial links oncolytic immunoactivation to survival in glioblastoma
Source: Nature. 2023 Oct 18;623(7985):157–66. doi: 10.1038/s41586-023-06623-2 (PMC10620094; doi:10.1038/s41586-023-06623-2)
Supplement: Supplementary file 13 — Source Data Extended Data Fig. 2 [file 41586_2023_6623_MOESM13_ESM.xlsx]

## Sheet: Sheet1
Patient_ID	Sex	Trial Arm-Cohort	Age	Diagnosis	MGMT	Sequencing Platform
002	M	A-1	41	Glioblastoma_4	UNMETHYLATED	DFCI Oncopanel
005	F	A-1	41	Astro_4	METHYLATED	DFCI Oncopanel
006	M	A-3	50	Glioblastoma_4	UNMETHYLATED	DFCI Oncopanel
007	M	A-1	56	Glioblastoma_4	UNMETHYLATED	DFCI Oncopanel
012	F	A-2	56	Glioblastoma_4	UNMETHYLATED	MSK-IMPACT
014	M	A-3	50	Glioblastoma_4	UNMETHYLATED	DFCI Oncopanel
016	F	A-4	65	Glioblastoma_4	UNMETHYLATED	DFCI Oncopanel
019	M	A-4	61	Oligo_3	METHYLATED	DFCI Oncopanel
021	F	A-5	61	Glioblastoma_4	METHYLATED	DFCI Oncopanel
022	F	A-5	62	Glioblastoma_4	UNMETHYLATED	DFCI Oncopanel
023	M	A-6	54	Glioblastoma_4	METHYLATED	DFCI Oncopanel
025	M	A-6	69	Glioblastoma_4	UNMETHYLATED	DFCI Oncopanel
027	M	A-7	72	Glioblastoma_4	UNMETHYLATED	DFCI Oncopanel
028	M	A-7	55	Glioblastoma_4	UNMETHYLATED	DFCI Oncopanel
032	M	A-7	34	Oligo_3	METHYLATED, partially	DFCI Oncopanel
033	M	A-8	30	Astro_3	UNMETHYLATED	DFCI Oncopanel
034	F	A-8	44	Glioblastoma_4	UNMETHYLATED	DFCI Oncopanel
035	F	A-8	65	Glioblastoma_4	METHYLATED	DFCI Oncopanel
036	F	A-9	56	Glioblastoma_4	METHYLATED	DFCI Oncopanel
038	F	A-9	54	Glioblastoma_4	UNMETHYLATED	DFCI Oncopanel
039	F	A-9	74	Glioblastoma_4	UNMETHYLATED	DFCI Oncopanel
040	F	A-9	66	Glioblastoma_4	UNMETHYLATED	DFCI Oncopanel
042	M	A-9	63	Glioblastoma_4	UNMETHYLATED	DFCI Oncopanel
044	M	A-9	53	Glioblastoma_4	UNMETHYLATED	DFCI Oncopanel
045	M	A-10	64	Glioblastoma_4	UNMETHYLATED	DFCI Oncopanel
046	M	A-10	27	Astro_4	UNMETHYLATED	DFCI Oncopanel
047	F	A-10	65	Glioblastoma_4	METHYLATED	DFCI Oncopanel
048	F	A-10	53	Oligo_3	METHYLATED	DFCI Oncopanel
049	F	A-10	47	Glioblastoma_4	UNMETHYLATED	DFCI Oncopanel
050	F	A-10	34	Astro_3	METHYLATED	DFCI Oncopanel
051	M	A-10	28	Oligo_3	METHYLATED	DFCI Oncopanel
052	F	A-10	63	Glioblastoma_4	METHYLATED	DFCI Oncopanel
053	F	A-10	53	Glioblastoma_4	METHYLATED	DFCI Oncopanel
058	F	A-10	58	Glioblastoma_4	UNMETHYLATED	DFCI Oncopanel

## Sheet: Sheet2
Patient_ID	CDK4	CDK6	CDKN2A	EGFR	IDH1	IDH2	KRAS	MDM2	MDM4	NF1	PDGFRA	PIK3C2B	PIK3CA	PIK3R1	PTEN	PTPN11	RB1	TP53
002		Gain;	2Del;	Amp;											FS_Insertion; 1Del;			1Del;
005			2Del;	Miss;	Miss; Gain;					Miss; Miss; Nonsense; Splice;				Splice;	1Del;			Splice; Miss;
006		Gain;	2Del;	Miss; Amp;											Miss; 1Del;
007	Amp;	Gain;		Amp;							Gain;			Gain; Miss;	1Del;		1Del;	Miss;
012			2Del;	Amp;													1Del;
014		Gain;	2Del;	Gain;										Miss;	1Del;
016		Gain;	2Del;	Miss; Amp;											1Del;
019	Gain;		1Del;		Miss;		1Del;						Miss; Miss;		Miss;	Miss;	Miss;	Miss;
021		Gain;	1Del;	Gain;						1Del;			Miss; Gain;		1Del;
022		Gain;	2Del;	Gain;											2Del;
023		Gain;		Gain;						Miss;					Nonsense;
025		Gain;	2Del;	Amp;									Gain;		1Del;
027	Gain;	Gain;	2Del;	Gain;						1Del;			Miss;			Miss;
028		Gain;	2Del;	Gain;											Miss; 1Del;
032					Miss;
033		Gain;	2Del;		Miss; 1Del;										2Del;		1Del;	Miss;
034		Gain;	2Del;	Miss; Amp;											2Del;		1Del;
035		Gain;	2Del;	Amp; Rearrangement;											1Del;
036		Gain;	2Del;	Miss; Amp;											2Del;			Miss;
038		Gain;	2Del;	Miss; Amp;	Gain;										1Del;
039		Gain;	2Del;	Amp;											1Del;		1Del;
040		Gain;	2Del;	Gain;										Miss; 1Del;	1Del;
042		Gain;	1Del;	Gain;					Amp;			Amp;			1Del;		1Del;
044		Gain;	2Del;	Gain;					Amp;			Amp;			Miss; 1Del;
045		Gain;	2Del;	Gain;				Splice;			Gain;						1Del;	Splice; 1Del;
046			1Del;		Miss;									SV_Del;	Miss; 1Del;		1Del;	Miss;
047	Amp;	Gain;		Gain;		1Del;		Amp;		Gain;			Gain;		Splice; 1Del;			Gain;
048			2Del;		Miss;							Miss;
049		Gain;	2Del;	Amp;						Miss;					1Del;
050					Miss;					Splice;								Miss;
051						Miss;											1Del;
052		Gain;		Gain;									Miss;		1Del; SV_Insertion;		1Del;	Miss; Miss;
053	Amp;	Gain;		Amp;				Amp;			Miss; Gain;				Nonsense; 1Del;
058		Gain;	2Del;	Amp;											1Del;
