# Supplementary material for: Clinical trial links oncolytic immunoactivation to survival in glioblastoma
Source: Nature. 2023 Oct 18;623(7985):157–66. doi: 10.1038/s41586-023-06623-2 (PMC10620094; doi:10.1038/s41586-023-06623-2)
Supplement: Supplementary file 15 — Source Data Extended Data Fig. 5 [file 41586_2023_6623_MOESM15_ESM.xlsx]

## Sheet: ED_Fig_5A_left
Patient_ID

## Sheet: ED_Fig_5A_right
Patient_ID

## Sheet: ED_Fig_5B
Patient_ID
