# Supplementary material for: Clinical trial links oncolytic immunoactivation to survival in glioblastoma
Source: Nature. 2023 Oct 18;623(7985):157–66. doi: 10.1038/s41586-023-06623-2 (PMC10620094; doi:10.1038/s41586-023-06623-2)
Supplement: Supplementary file 16 — Source Data Extended Data Fig. 7 [file 41586_2023_6623_MOESM16_ESM.xlsx]

## Sheet: ED_Fig_7A
Patient_ID	Pathology_CD8_post_n_per_mm3	Pathology_Post_Sample_Days_post_CAN3110	HSV1_Serology
002	47.6	91	Negative
006	20.7	512	Positive
007	10.3	349	Positive
014	16.5	252	Negative
016	105.5	24	Negative
021	475.7	91	Positive
023	35.2	341	Positive
024	24.8	7	Seroconverted
025	39.3	133	Positive
027	66.2	288	Positive
028	53.8	253	Negative
034	62.1	100	Positive
035	45.5	200	Positive
036	47.6	233	Positive
038	82.7	216	Positive
042	91	259	Positive
044	252.3	279	Positive
047	18.6	251	Positive
052	351.6	42	Negative
053	88.9	331	Seroconverted
054	49.6	112	Positive
058	12.4	73	Positive

## Sheet: ED_Fig_7B
Patient_ID	Pathology_CD4_post_n_per_mm3	Pathology_Post_Sample_Days_post_CAN3110	HSV1_Serology
002	0	91	Negative
006	4.1	512	Positive
007	2.1	349	Positive
014	10.3	252	Negative
016	24.8	24	Negative
021	60	91	Positive
023	41.4	341	Positive
024	10.3	7	Seroconverted
025	12.4	133	Positive
027	6.2	288	Positive
028	29	253	Negative
034	29	100	Positive
035	4.1	200	Positive
036	12.4	233	Positive
038	29	216	Positive
042	62.1	259	Positive
044	51.7	279	Positive
047	86.9	251	Positive
052	405.4	42	Negative
053	14.5	331	Seroconverted
054	18.6	112	Positive
058	20.7	73	Positive

## Sheet: ED_Fig_7C
Patient_ID	Pathology_CD20_post_n_per_mm3	Pathology_Post_Sample_Days_post_CAN3110	HSV1_Serology
002	0	91	Negative
006	0	512	Positive
007	2.1	349	Positive
014	12.4	252	Negative
016	0	24	Negative
021	0	91	Positive
023	2.1	341	Positive
024	18.6	7	Seroconverted
025	0	133	Positive
027	8.3	288	Positive
028	0	253	Negative
034	29	100	Positive
035	2.1	200	Positive
036	0	233	Positive
038	37.2	216	Positive
042	12.4	259	Positive
044	14.5	279	Positive
047	0	251	Positive
052	0	42	Negative
053	31	331	Seroconverted
054	0	112	Positive
058	4.1	73	Positive

## Sheet: ED_Fig_7D
Patient_ID	Clean_CD8	Clean_CD4	Clean_CD20	Days.post.treatment	HSV1_Serology
002	6.2			0	Negative
002	47.6	0	0	91	Negative
005	2.1	0	14.5	0	Negative
005	281.7	20.7	18.6	41	Negative
006	37.2	20.7	4.1	0	Positive
006	20.7	4.1	0	512	Positive
007	10.3	2.1	2.1	349	Positive
009	16.5	16.5		0	Positive
011	16.5	6.2	2.1	0	Positive
012	22.8	8.3	0	0	Positive
014	80.7	8.3	2.1	0	Negative
014	16.5	10.3	12.4	252	Negative
015	10.3	2.1	16.5	0	Positive
016	8.3	2.1	31	0	Negative
016	105.5	24.8	0	24	Negative
017	8.3	4.1	4.1	0	Positive
019	4.1	2.1	4.1	0	Positive
019	76.5	47.6	0	140	Positive
020	6.2	0	0	0	Positive
021	16.5	14.5	0	0	Positive
021	475.7	60	0	91	Positive
022	47.6	14.5	4.1	0	Positive
023	49.6	4.1	0	0	Positive
023	16.6	24.8		33	Positive
023	22.8	12.4	16.5	195	Positive
023	35.2	41.4	2.1	341	Positive
023	24.8	2.1	0	434	Positive
024	26.9	8.3	4.1	0	Seroconverted
024	24.8	10.3	18.6	7	Seroconverted
025	53.8	6.2	0	0	Positive
025	39.3	12.4	0	133	Positive
027	58			0	Positive
027	66.2	6.2	8.3	288	Positive
028	37.2	12.4	0	0	Negative
028	53.8	29	0	253	Negative
032	62.1	10.3	8.3	0	Positive
032	12.4	29	10.3	801	Positive
033	0	0	12.4	0	Negative
033	51.7	2.1	4.1	78	Negative
034	29	4.1	0	0	Positive
034	62.1	29	29	100	Positive
034	6.2	2.1	2.1	452	Positive
035	177.9	12.4	0	0	Positive
035	45.5	4.1	2.1	200	Positive
036	184.1	4.1	2.1	0	Positive
036	24.8	8.3	14.5	218	Positive
036	47.6	12.4	0	233	Positive
038	80.7	18.6	14.5	0	Positive
038	82.7	29	37.2	216	Positive
039	18.6	4.1	4.1	0	Seroconverted
040	6.2	16.5	14.5	0	Positive
042	20.7	2.1	0	0	Positive
042	91	62.1	12.4	259	Positive
042	49.6	18.6	0	371	Positive
044	8.3	4.1	10.3	0	Positive
044	196.5	51.7	235.8	146	Positive
044	252.3	51.7	14.5	279	Positive
045	39.3	66.2	6.2	0	Negative
045	161.3	84.8	4.1	59	Negative
045	62.1	14.5	55.8	86	Negative
046	26.9	8.3	2.1	0	Positive
046	97.2	157.2	0	15	Positive
046	66.2	20.7	0	142	Positive
047	72.4	80.7	4.1	0	Positive
047	18.6	86.9	0	251	Positive
048	22.8	0	4.1	0	Positive
050	14.5	6.2	0	0	Negative
051	41.4	146.9	2.1	429	Seroconverted
052	0	2.1	0	0	Negative
052	351.6	405.4	0	42	Negative
052	99.3	122	8.3	66	Negative
053	26.9	20.7	2.1	0	Seroconverted
053	88.9	14.5	31	331	Seroconverted
054	91	62.1	12.4	0	Positive
054	49.6	18.6	0	112	Positive
057	6.2	8.3	0	0	Negative
058	14.5	35.2	2.1	0	Positive
058	12.4	20.7	4.1	73	Positive

## Sheet: ED_Fig_7E
Patient_ID	Clean_CD8	Clean_CD4	Clean_CD20	Days.post.treatment	HSV1_Serology
023	49.6	4.1	0	0	Positive
023	16.6	24.8		33	Positive
023	22.8	12.4	16.5	195	Positive
023	35.2	41.4	2.1	341	Positive
023	24.8	2.1	0	434	Positive
034	29	4.1	0	0	Positive
034	62.1	29	29	100	Positive
034	6.2	2.1	2.1	452	Positive
036	184.1	4.1	2.1	0	Positive
036	24.8	8.3	14.5	218	Positive
036	47.6	12.4	0	233	Positive
042	20.7	2.1	0	0	Positive
042	91	62.1	12.4	259	Positive
042	49.6	18.6	0	371	Positive
044	8.3	4.1	10.3	0	Positive
044	196.5	51.7	235.8	146	Positive
044	252.3	51.7	14.5	279	Positive
045	39.3	66.2	6.2	0	Negative
045	161.3	84.8	4.1	59	Negative
045	62.1	14.5	55.8	86	Negative
046	26.9	8.3	2.1	0	Positive
046	97.2	157.2	0	15	Positive
046	66.2	20.7	0	142	Positive
052	0	2.1	0	0	Negative
052	351.6	405.4	0	42	Negative
052	99.3	122	8.3	66	Negative

## Sheet: ED_Fig_G
		Pre-treatment	Tumor	Necrotic Interface
CD68 % PD-L1	044-1	0	0.58	43.77
CD68 % PD-L1	044-2	0	0.26	64.93
CD68 % PD-L1	044-3	0.37	1.02	12.04
CD68 % PD-L1	044-4			25.73
CD68 % PD-L1	044-5			1
CD68 % PD-L1	028-1	9.93	0	4.03
CD68 % PD-L1	028-2	12.26	31.99	18.94
CD68 % PD-L1	028-3	10.14	0.16	1.41
CD68 % PD-L1	028-4	6.7		0.52
CD68 % PD-L1	028-5	12.74		49.25
CD68 % PD-L1	028-6	13.2

## Sheet: ED_Fig_H
	ROI	Pre-treatment	Tumor	Necrotic Interface
CD68+CD163+ density	044-1	50.55	224.25	579.39
CD68+CD163+ density	044-2	41.73	6.05	144.49
CD68+CD163+ density	044-3	33.25	521.19	16.45
CD68+CD163+ density	044-4			73.81
CD68+CD163+ density	044-5			202.75
CD68+CD163+ density	028-1	184.04	202.6	220.57
CD68+CD163+ density	028-2	68.09	457.44	625.39
CD68+CD163+ density	028-3	150.43	207.24	131.75
CD68+CD163+ density	028-4	177.24		271.47
CD68+CD163+ density	028-5	115.99		229.3
CD68+CD163+ density	028-6	166.86

## Sheet: ED_Fig_I
		Pre-treatment	Tumor	Necrotic Interface
CD68+CD163+ % PD-L1	044-1	0	0	48.58
CD68+CD163+ % PD-L1	044-2	0	0	77.97
CD68+CD163+ % PD-L1	044-3	0	1.19	0
CD68+CD163+ % PD-L1	044-4			22.86
CD68+CD163+ % PD-L1	044-5			0
CD68+CD163+ % PD-L1	028-1	4.2	0	1.47
CD68+CD163+ % PD-L1	028-2	9.3	22.03	15.26
CD68+CD163+ % PD-L1	028-3	5.8	0	0
CD68+CD163+ % PD-L1	028-4	2.7		0
CD68+CD163+ % PD-L1	028-5	1.33		25.81
CD68+CD163+ % PD-L1	028-6	4.49
