# Supplementary material for: Clinical trial links oncolytic immunoactivation to survival in glioblastoma
Source: Nature. 2023 Oct 18;623(7985):157–66. doi: 10.1038/s41586-023-06623-2 (PMC10620094; doi:10.1038/s41586-023-06623-2)
Supplement: Supplementary file 17 — Source Data Extended Data Fig. 9 [file 41586_2023_6623_MOESM17_ESM.xlsx]

## Sheet: ED_Fig_9A
Patient_ID

## Sheet: ED_Fig_9B
Patient_ID

## Sheet: ED_Fig_9C
Patient_ID

## Sheet: ED_Fig_9D
Patient_ID

## Sheet: ED_Fig_9E
Patient_ID

## Sheet: ED_Fig_9F
Patient_ID

## Sheet: ED_Fig_9G
Patient_ID

## Sheet: ED_Fig_9H
Patient_ID

## Sheet: ED_Fig_9I
Patient_ID

## Sheet: ED_Fig_9J
Patient_ID

[truncated: 1 more sheets: ED_Fig_9K]
