# Supplementary material for: Clinical trial links oncolytic immunoactivation to survival in glioblastoma
Source: Nature. 2023 Oct 18;623(7985):157–66. doi: 10.1038/s41586-023-06623-2 (PMC10620094; doi:10.1038/s41586-023-06623-2)
Supplement: Supplementary file 18 — Source Data Extended Data Fig. 10 [file 41586_2023_6623_MOESM18_ESM.xlsx]

## Sheet: ED_10A
052 Tumor (PRE)

## Sheet: ED_10B
052 Tumor (PRE)_Pearsons_r

## Sheet: ED_10C
052 PBMC (PRE)

## Sheet: ED_10D
052 PBMC (PRE)_Pearsons_r

## Sheet: ED_10E
052 PBMC (PRE)

## Sheet: ED_10F
052 PBMC (PRE)_Pearsons_r

## Sheet: ED_10G
Patient_ID

## Sheet: ED_10H
Patient_ID
