# Supplementary material for: Clinical trial links oncolytic immunoactivation to survival in glioblastoma
Source: Nature. 2023 Oct 18;623(7985):157–66. doi: 10.1038/s41586-023-06623-2 (PMC10620094; doi:10.1038/s41586-023-06623-2)
Supplement: Supplementary file 19 — Source Data Extended Data Fig. 11 [file 41586_2023_6623_MOESM19_ESM.xlsx]

## Sheet: ED_11B
Patient_ID	Post_CAN3110
002	No Expanded/Depleted TCR(s) in both Tumor and PBMCs
007	No Expanded/Depleted TCR(s) in both Tumor and PBMCs
014	No Expanded/Depleted TCR(s) in both Tumor and PBMCs
016	No Expanded/Depleted TCR(s) in both Tumor and PBMCs
021	Expanded TCR(s) in both Tumor and PBMCs
023	Depleted TCR(s) in both Tumor and PBMCs
024	No Expanded/Depleted TCR(s) in both Tumor and PBMCs
025	No Expanded/Depleted TCR(s) in both Tumor and PBMCs
027	No Expanded/Depleted TCR(s) in both Tumor and PBMCs
028	No Expanded/Depleted TCR(s) in both Tumor and PBMCs
034	Expanded TCR(s) in both Tumor and PBMCs
035	No Expanded/Depleted TCR(s) in both Tumor and PBMCs
036	Depleted TCR(s) in both Tumor and PBMCs
038	Depleted TCR(s) in both Tumor and PBMCs
042	Depleted TCR(s) in both Tumor and PBMCs
044	No Expanded/Depleted TCR(s) in both Tumor and PBMCs
047	No Expanded/Depleted TCR(s) in both Tumor and PBMCs
052	No Expanded/Depleted TCR(s) in both Tumor and PBMCs
053	No Expanded/Depleted TCR(s) in both Tumor and PBMCs
054	No Expanded/Depleted TCR(s) in both Tumor and PBMCs
058	No Expanded/Depleted TCR(s) in both Tumor and PBMCs

## Sheet: ED_11C
Patient_ID	amino_acid	Productive_Frequency_PRE	templates_PRE	Productive_Frequency_POST	templates_POST	Delta_Productive_Frequency	Fisher_p	Fisher_FDR
014	CASSLEGIGTEAFF	0.000415858	3	0.0362319	20	0.035816	2.18724e-20	7.00574e-17
014	CASSFGDPLREKLFF	0.000693097	5	0.0217391	12	0.021046	8.28852e-11	1.32741e-07
014	CASSLWKSEEQFF	0.000970335	7	0.0181159	10	0.0171456	4.36231e-08	2.7945e-05
014	CSVDLYLDRAQETQYF	0.000415858	3	0.00905797	5	0.00864211	8.66163e-05	0.0308258

## Sheet: ED_11D
Patient_ID	Percent_Templates_POST	Post_CAN3110_Survival_Months	HSV1_Serology
002	3.92157	2.98981	Negative
007	2.6455	14.3905	Positive
014	1.99275	8.27949	Negative
016	0.740741	2.23415	Negative
021	9.49628	24.4442	Positive
023	3.3557	14.2591	Positive
024	0	7.78666	Seroconverted
025	2.51572	9.59369	Positive
027	4.83271	9.46227	Positive
028	24.0475	11.5321	Negative
034	5.44153	14.8505	Positive
035	1.6	6.57102	Positive
036	4.03023	19.5159	Positive
038	4.47761	15.7376	Positive
042	1.94049	14.1934	Positive
044	5.29664	16.7233	Positive
047	2.1398	13.3392	Positive
052	6.66047	2.16844	Negative
053	2.5	10.875	Seroconverted
054	0	5.68393	Positive
058	1.85615	13.9963	Positive
